# Supplementary material for: Clinically actionable pharmacogenomic landscape of antidepressants and antipsychotics in Qatar: a population-based cohort study
Source: Camb Prism Precis Med. 2025 Apr 28;3:e4. doi: 10.1017/pcm.2025.2 (PMC12277200; doi:10.1017/pcm.2025.2)
Supplement: Velayutham et al. supplementary material 1 — Velayutham et al. supplementary material [file S275261432500002Xsup001.xlsx]

## Sheet: SupplTable 1-3
Supplementary table 1 : Identified CYP2C19 alleles in entire QGP, their corresponding metaolizer status compared with 1000 Genomes. The 'actionable' prescribing information for each metabolizer status and their corresponding implication with plasma concentrations, along with the actual prescribed propotions of escitalopram among antidepressants in Qatari mental health clinic
	CYP2C19 Alleles	Metaboliser Status	QGP	1000 Genomes	Clinical recommendation	Implications	Prescribed proportion among antidepresseants in Qatar
Escitalopram	*17/*17	UM	0.067	0.0315	Consider a clinically appropriate alternative antidepressant not predominantly metabolized by CYP2C19. If citalopram or escitalopram are clinically appropriate, and adequate efficacy is not achieved at standard maintenance dosing, consider titrating to a higher maintenance dose.	Lower plasma concentrations decrease the probability of clinical benefit.	0.26
	*2/*2, *2/*9, *2/*16, *24/*24, *2/*3,*2/*8, *2/35, *16/*35, *35/*35, *8/*8, *8/*35	PM	0.019	0.064	Consider a clinically appropriate antidepressant not predominantly metabolized by CYP2C19. If citalopram or escitalopram are clinically appropriate, consider a lower starting dose, slower titration schedule and 50% reduction of the standard maintenance dose as compared to normal metabolizers.	Higher plasma concentrations may increase the probability of side effects.
	*1/*17, *13/17, *17/*38, *15/*17	RM	0.291	0.102	Initiate therapy with recommended starting dose. If patient does not adequately respond to recommended maintenance dosing, consider titrating to a higher maintenance dose or switching to a clinically appropriate alternative antidepressant not predominantly metabolized by CYP2C19.	Lower plasma concentrations decrease the probability of clinical benefit.
	*1/*2, *1/*22, *1/*24, *1/*3, *1/*4, *1/*5, *1/*6, *1/*8,*1/*35, *2/*13,*2/*11,*2/*15, *2/*17, *13/*35, *17/*35, *17/*24, *3/*17, *3/*38, *35/*38, *5/*17, *8/*17, *8/*38, *1/*9, *9/*17	IM	0.209	0.3367	Initiate therapy with recommended starting dose. Consider a slower titration schedule and lower maintenance dose than normal metabolizers.	Higher plasma concentrations may increase the probability of side effects.
Supplementary table 2 : CYP3A4 allele in QGP compared with 1000 Genomes for their 'actionable' alleles and prescribing information for metabolizer status and their corresponding implication with plasma concentrations, along with the actual prescribed propotions of Quetiapine among antipsychotics in Qatari mental health clinic
Quetiapine	CYP3A4 Alleles	Metaboliser Status	QGP	1000 Genomes	Clinical recommendation	Implications	Prescribed proportion among antipsychotics in Qatar
	*22/*22	PM	0.001	3e-06	Choose an alternative. Aripiprazole appears to be less dependent of CYP3A4 for metabolism. Olanzapine is not metabolised by CYP3A4.	Quetiapine is 3.2-fold higher in these patients. Reduced activity of the enzyme CYP3A4, which converts quetiapine to N-desalkylquetiapine and an inactive metabolite.	0.16
Supplementary table 3 : Activity scores for CYP2D6 alleles including their copy numbers in entire QGP, their corresponding metaolizer status compared with 1000 Genomes. The 'actionable' prescribing information for each metabolizer status and their corresponding implication with plasma concentrations, along with the actual prescribed propotions of Quetiapine among antipsychotics in Qatari mental h…
	CYP2D6 Alleles	Metaboliser Status	QGP	1000 Genomes	Clinical recommendation	Implications	Prescribed proportion among antipsychotics in Qatar
Risperidone	Activity score > 2.5 [Ex: Diplotype includes *1/*2x2, *1x3/*2, *1/*27x2, *1x3/*2, *2x2/*2x3, *4x2/*2x2 ]	UM	0.086	0.0334	Choose an alternative or titrate the dose according to the maximum dose for the active metabolite (paliperidone) (oral 12 mg/day for adults and children from 15 years of age weighing at least 51 kg and 6 mg/day for children from 15 years of age weighing less than 51 kg; intramuscular 75 mg per 2 weeks).	Therapy failure upto 37 %. Leads to a high ratio of the active metabolite (9-hydroxyrisperidone (paliperidone)) compared to risperidone, which crosses the blood-brain barrier more effectively.	0.13
	Activity score = 0 [Ex: Diplotype combinations of alleles *4, *5, *6, *8, *68+*4, *4.013+*4}	PM	0.012	0.03	Use 67% of the normal dose. If problematic side effects originating in the central nervous system occur despite this reduced dose, then reduce the dose further to 50% of the normal dose.	Therapy failure upto 26 %. Increases the plasma concentration of risperidone, which is more effective at crossing the blood-brain barrier.
